# Supplementary material for: Gamma Secretase Inhibitors as Potential Therapeutic Targets for Notch Signaling in Uterine Leiomyosarcoma
Source: Int J Mol Sci. 2022 May 26;23(11):5980. doi: 10.3390/ijms23115980 (PMC9180633; doi:10.3390/ijms23115980)
Supplement: Supplementary file 1 [file ijms-23-05980-s001.zip]

Archive with 1 entries (1 files):
- ijms-1717485-supplementary.pdf
